# Supplementary material for: Exploring the causal relationship between B lymphocytes and Parkinson’s disease: a bidirectional, two-sample Mendelian randomization study
Source: Sci Rep. 2024 Feb 2;14:2783. doi: 10.1038/s41598-024-53287-7 (PMC10837417; doi:10.1038/s41598-024-53287-7)
Supplement: Supplementary file 1 — Supplementary Information 1. [file 41598_2024_53287_MOESM1_ESM.xlsx]

## Sheet: Sheet1
Trait type	Panel	Statistical trait name	Trait	GWAS Catalog Accession Number	id
Relative count	B cell	BC_Trait1	IgD+ %B cell	GCST90001391	ebi-a-GCST90001391
Absolute count	B cell	BC_Trait10	IgD+ CD38br AC	GCST90001392	ebi-a-GCST90001392
Relative count	B cell	BC_Trait11	IgD+ CD38dim %B cell	GCST90001393	ebi-a-GCST90001393
Absolute count	B cell	BC_Trait12	IgD+ CD38dim AC	GCST90001394	ebi-a-GCST90001394
Relative count	B cell	BC_Trait13	IgD+ CD38- %B cell	GCST90001395	ebi-a-GCST90001395
Absolute count	B cell	BC_Trait14	IgD+ CD38- AC	GCST90001396	ebi-a-GCST90001396
Relative count	B cell	BC_Trait17	Unsw mem %B cell	GCST90001397	ebi-a-GCST90001397
Absolute count	B cell	BC_Trait18	Unsw mem AC	GCST90001398	ebi-a-GCST90001398
Relative count	B cell	BC_Trait19	IgD- CD27- %B cell	GCST90001399	ebi-a-GCST90001399
Absolute count	B cell	BC_Trait2	IgD+ AC	GCST90001400	ebi-a-GCST90001400
Absolute count	B cell	BC_Trait20	IgD- CD27- AC	GCST90001401	ebi-a-GCST90001401
Relative count	B cell	BC_Trait21	Sw mem %B cell	GCST90001402	ebi-a-GCST90001402
Absolute count	B cell	BC_Trait22	Sw mem AC	GCST90001403	ebi-a-GCST90001403
Relative count	B cell	BC_Trait23	PB/PC %B cell	GCST90001404	ebi-a-GCST90001404
Absolute count	B cell	BC_Trait24	PB/PC AC	GCST90001405	ebi-a-GCST90001405
Relative count	B cell	BC_Trait25	Memory B cell %B cell	GCST90001406	ebi-a-GCST90001406
Absolute count	B cell	BC_Trait26	Memory B cell AC	GCST90001407	ebi-a-GCST90001407
Relative count	B cell	BC_Trait27	Naive-mature B cell %B cell	GCST90001408	ebi-a-GCST90001408
Absolute count	B cell	BC_Trait28	Naive-mature B cell AC	GCST90001409	ebi-a-GCST90001409
Relative count	B cell	BC_Trait3	IgD- CD38br %B cell	GCST90001410	ebi-a-GCST90001410
Relative count	B cell	BC_Trait31	IgD+ CD24+ %B cell	GCST90001411	ebi-a-GCST90001411
Absolute count	B cell	BC_Trait32	IgD+ CD24+ AC	GCST90001412	ebi-a-GCST90001412
Relative count	B cell	BC_Trait33	IgD- CD24- %B cell	GCST90001413	ebi-a-GCST90001413
Absolute count	B cell	BC_Trait34	IgD- CD24- AC	GCST90001414	ebi-a-GCST90001414
Relative count	B cell	BC_Trait35	IgD+ CD24- %B cell	GCST90001415	ebi-a-GCST90001415
Absolute count	B cell	BC_Trait36	IgD+ CD24- AC	GCST90001416	ebi-a-GCST90001416
Relative count	B cell	BC_Trait37	CD24+ CD27+ %B cell	GCST90001417	ebi-a-GCST90001417
Absolute count	B cell	BC_Trait38	CD24+ CD27+ AC	GCST90001418	ebi-a-GCST90001418
Relative count	B cell	BC_Trait39	CD20- %B cell	GCST90001419	ebi-a-GCST90001419
Absolute count	B cell	BC_Trait4	IgD- CD38br AC	GCST90001420	ebi-a-GCST90001420
Absolute count	B cell	BC_Trait40	CD20- AC	GCST90001421	ebi-a-GCST90001421
Relative count	B cell	BC_Trait43	CD20- CD38- %B cell	GCST90001422	ebi-a-GCST90001422
Absolute count	B cell	BC_Trait44	CD20- CD38- AC	GCST90001423	ebi-a-GCST90001423
Relative count	B cell	BC_Trait46	IgD+ %Lymphocyte	GCST90001424	ebi-a-GCST90001424
Relative count	B cell	BC_Trait47	IgD- CD38br %lymphocyte	GCST90001425	ebi-a-GCST90001425
Relative count	B cell	BC_Trait48	IgD- CD38dim %lymphocyte	GCST90001426	ebi-a-GCST90001426
Relative count	B cell	BC_Trait49	IgD- CD38- %lymphocyte	GCST90001427	ebi-a-GCST90001427
Relative count	B cell	BC_Trait5	IgD- CD38dim %B cell	GCST90001428	ebi-a-GCST90001428
Relative count	B cell	BC_Trait50	IgD+ CD38br %lymphocyte	GCST90001429	ebi-a-GCST90001429
Relative count	B cell	BC_Trait51	IgD+ CD38dim %lymphocyte	GCST90001430	ebi-a-GCST90001430
Relative count	B cell	BC_Trait52	IgD+ CD38- %lymphocyte	GCST90001431	ebi-a-GCST90001431
Relative count	B cell	BC_Trait54	Unsw Mem %lymphocyte	GCST90001432	ebi-a-GCST90001432
Relative count	B cell	BC_Trait55	IgD- CD27- %lymphocyte	GCST90001433	ebi-a-GCST90001433
Relative count	B cell	BC_Trait56	Sw mem %lymphocyte	GCST90001434	ebi-a-GCST90001434
Relative count	B cell	BC_Trait57	PB/PC %lymphocyte	GCST90001435	ebi-a-GCST90001435
Relative count	B cell	BC_Trait58	Memory B cell %lymphocyte	GCST90001436	ebi-a-GCST90001436
Relative count	B cell	BC_Trait59	Naive-mature B cell %lymphocyte	GCST90001437	ebi-a-GCST90001437
Absolute count	B cell	BC_Trait6	IgD- CD38dim AC	GCST90001438	ebi-a-GCST90001438
Relative count	B cell	BC_Trait61	IgD+ CD24+ %lymphocyte	GCST90001439	ebi-a-GCST90001439
Relative count	B cell	BC_Trait62	IgD- CD24- %lymphocyte	GCST90001440	ebi-a-GCST90001440
Relative count	B cell	BC_Trait63	IgD+ CD24- %lymphocyte	GCST90001441	ebi-a-GCST90001441
Relative count	B cell	BC_Trait64	CD24+ CD27+ %lymphocyte	GCST90001442	ebi-a-GCST90001442
Relative count	B cell	BC_Trait65	CD20- %lymphocyte	GCST90001443	ebi-a-GCST90001443
Relative count	B cell	BC_Trait67	CD20- CD38- %lymphocyte	GCST90001444	ebi-a-GCST90001444
Relative count	B cell	BC_Trait7	IgD- CD38- %B cell	GCST90001445	ebi-a-GCST90001445
Absolute count	B cell	BC_Trait8	IgD- CD38- AC	GCST90001446	ebi-a-GCST90001446
Relative count	B cell	BC_Trait9	IgD+ CD38br %B cell	GCST90001447	ebi-a-GCST90001447
Relative count	B cell	N_BC_Trait3	Transitional %B cell	GCST90001576	ebi-a-GCST90001576
Absolute count	B cell	N_BC_Trait4	Transitional AC	GCST90001577	ebi-a-GCST90001577
Relative count	B cell	N_BC_Trait6	Transitional %lymphocyte	GCST90001578	ebi-a-GCST90001578
MFI	B cell	Bcells.trait111	BAFF-R on CD20- CD38-	GCST90001701	ebi-a-GCST90001701
MFI	B cell	Bcells.trait112	BAFF-R on CD24+ CD27+	GCST90001702	ebi-a-GCST90001702
MFI	B cell	Bcells.trait137	BAFF-R on IgD+ CD24+	GCST90001703	ebi-a-GCST90001703
MFI	B cell	Bcells.trait138	BAFF-R on IgD+ CD24-	GCST90001704	ebi-a-GCST90001704
MFI	B cell	Bcells.trait139	BAFF-R on IgD+ CD38-	GCST90001705	ebi-a-GCST90001705
MFI	B cell	Bcells.trait140	BAFF-R on IgD+ CD38- naive	GCST90001706	ebi-a-GCST90001706
MFI	B cell	Bcells.trait141	BAFF-R on IgD+ CD38- unsw mem	GCST90001707	ebi-a-GCST90001707
MFI	B cell	Bcells.trait142	BAFF-R on IgD+ CD38br	GCST90001708	ebi-a-GCST90001708
MFI	B cell	Bcells.trait143	BAFF-R on IgD+ CD38dim	GCST90001709	ebi-a-GCST90001709
MFI	B cell	Bcells.trait147	BAFF-R on IgD- CD24-	GCST90001710	ebi-a-GCST90001710
MFI	B cell	Bcells.trait148	BAFF-R on IgD- CD27-	GCST90001711	ebi-a-GCST90001711
MFI	B cell	Bcells.trait149	BAFF-R on IgD- CD38-	GCST90001712	ebi-a-GCST90001712
MFI	B cell	Bcells.trait150	BAFF-R on IgD- CD38br	GCST90001713	ebi-a-GCST90001713
MFI	B cell	Bcells.trait151	BAFF-R on IgD- CD38dim	GCST90001714	ebi-a-GCST90001714
MFI	B cell	Bcells.trait154	BAFF-R on memory B cell	GCST90001715	ebi-a-GCST90001715
MFI	B cell	Bcells.trait156	BAFF-R on naive-mature B cell	GCST90001716	ebi-a-GCST90001716
MFI	B cell	Bcells.trait157	BAFF-R on unsw mem	GCST90001717	ebi-a-GCST90001717
MFI	B cell	Bcells.trait159	BAFF-R on sw mem	GCST90001718	ebi-a-GCST90001718
MFI	B cell	Bcells.trait160	BAFF-R on IgD+	GCST90001719	ebi-a-GCST90001719
MFI	B cell	Bcells.trait161	BAFF-R on transitional	GCST90001720	ebi-a-GCST90001720
MFI	B cell	Bcells.trait255	CD19 on CD20-	GCST90001721	ebi-a-GCST90001721
MFI	B cell	Bcells.trait282	CD19 on CD20- CD38-	GCST90001722	ebi-a-GCST90001722
MFI	B cell	Bcells.trait283	CD19 on CD24+ CD27+	GCST90001723	ebi-a-GCST90001723
MFI	B cell	Bcells.trait308	CD19 on IgD+ CD24+	GCST90001724	ebi-a-GCST90001724
MFI	B cell	Bcells.trait309	CD19 on IgD+ CD24-	GCST90001725	ebi-a-GCST90001725
MFI	B cell	Bcells.trait310	CD19 on IgD+ CD38-	GCST90001726	ebi-a-GCST90001726
MFI	B cell	Bcells.trait311	CD19 on IgD+ CD38- naive	GCST90001727	ebi-a-GCST90001727
MFI	B cell	Bcells.trait312	CD19 on IgD+ CD38- unsw mem	GCST90001728	ebi-a-GCST90001728
MFI	B cell	Bcells.trait313	CD19 on IgD+ CD38br	GCST90001729	ebi-a-GCST90001729
MFI	B cell	Bcells.trait314	CD19 on IgD+ CD38dim	GCST90001730	ebi-a-GCST90001730
MFI	B cell	Bcells.trait318	CD19 on IgD- CD24-	GCST90001731	ebi-a-GCST90001731
MFI	B cell	Bcells.trait319	CD19 on IgD- CD27-	GCST90001732	ebi-a-GCST90001732
MFI	B cell	Bcells.trait320	CD19 on IgD- CD38-	GCST90001733	ebi-a-GCST90001733
MFI	B cell	Bcells.trait321	CD19 on IgD- CD38br	GCST90001734	ebi-a-GCST90001734
MFI	B cell	Bcells.trait322	CD19 on IgD- CD38dim	GCST90001735	ebi-a-GCST90001735
MFI	B cell	Bcells.trait325	CD19 on memory B cell	GCST90001736	ebi-a-GCST90001736
MFI	B cell	Bcells.trait327	CD19 on naive-mature B cell	GCST90001737	ebi-a-GCST90001737
MFI	B cell	Bcells.trait328	CD19 on unsw mem	GCST90001738	ebi-a-GCST90001738
MFI	B cell	Bcells.trait329	CD19 on PB/PC	GCST90001739	ebi-a-GCST90001739
MFI	B cell	Bcells.trait331	CD19 on sw mem	GCST90001740	ebi-a-GCST90001740
MFI	B cell	Bcells.trait332	CD19 on IgD+	GCST90001741	ebi-a-GCST90001741
MFI	B cell	Bcells.trait333	CD19 on transitional	GCST90001742	ebi-a-GCST90001742
MFI	B cell	Bcells.trait335	CD20 on B cell	GCST90001743	ebi-a-GCST90001743
MFI	B cell	Bcells.trait354	CD20 on CD20- CD38-	GCST90001744	ebi-a-GCST90001744
MFI	B cell	Bcells.trait355	CD20 on CD24+ CD27+	GCST90001745	ebi-a-GCST90001745
MFI	B cell	Bcells.trait378	CD20 on IgD+ CD24+	GCST90001746	ebi-a-GCST90001746
MFI	B cell	Bcells.trait379	CD20 on IgD+ CD24-	GCST90001747	ebi-a-GCST90001747
MFI	B cell	Bcells.trait380	CD20 on IgD+ CD38-	GCST90001748	ebi-a-GCST90001748
MFI	B cell	Bcells.trait381	CD20 on IgD+ CD38- naive	GCST90001749	ebi-a-GCST90001749
MFI	B cell	Bcells.trait382	CD20 on IgD+ CD38- unsw mem	GCST90001750	ebi-a-GCST90001750
MFI	B cell	Bcells.trait383	CD20 on IgD+ CD38br	GCST90001751	ebi-a-GCST90001751
MFI	B cell	Bcells.trait384	CD20 on IgD+ CD38dim	GCST90001752	ebi-a-GCST90001752
MFI	B cell	Bcells.trait388	CD20 on IgD- CD24-	GCST90001753	ebi-a-GCST90001753
MFI	B cell	Bcells.trait389	CD20 on IgD- CD27-	GCST90001754	ebi-a-GCST90001754
MFI	B cell	Bcells.trait390	CD20 on IgD- CD38-	GCST90001755	ebi-a-GCST90001755
MFI	B cell	Bcells.trait391	CD20 on IgD- CD38br	GCST90001756	ebi-a-GCST90001756
MFI	B cell	Bcells.trait392	CD20 on IgD- CD38dim	GCST90001757	ebi-a-GCST90001757
MFI	B cell	Bcells.trait395	CD20 on memory B cell	GCST90001758	ebi-a-GCST90001758
MFI	B cell	Bcells.trait397	CD20 on naive-mature B cell	GCST90001759	ebi-a-GCST90001759
MFI	B cell	Bcells.trait398	CD20 on unsw mem	GCST90001760	ebi-a-GCST90001760
MFI	B cell	Bcells.trait399	CD20 on sw mem	GCST90001761	ebi-a-GCST90001761
MFI	B cell	Bcells.trait400	CD20 on IgD+	GCST90001762	ebi-a-GCST90001762
MFI	B cell	Bcells.trait401	CD20 on transitional	GCST90001763	ebi-a-GCST90001763
MFI	B cell	Bcells.trait418	CD24 on CD24+ CD27+	GCST90001764	ebi-a-GCST90001764
MFI	B cell	Bcells.trait438	CD24 on IgD+ CD24+	GCST90001765	ebi-a-GCST90001765
MFI	B cell	Bcells.trait439	CD24 on IgD+ CD38-	GCST90001766	ebi-a-GCST90001766
MFI	B cell	Bcells.trait441	CD24 on IgD+ CD38- unsw mem	GCST90001767	ebi-a-GCST90001767
MFI	B cell	Bcells.trait442	CD24 on IgD+ CD38br	GCST90001768	ebi-a-GCST90001768
MFI	B cell	Bcells.trait445	CD24 on IgD- CD38-	GCST90001769	ebi-a-GCST90001769
MFI	B cell	Bcells.trait446	CD24 on IgD- CD38dim	GCST90001770	ebi-a-GCST90001770
MFI	B cell	Bcells.trait448	CD24 on memory B cell	GCST90001771	ebi-a-GCST90001771
MFI	B cell	Bcells.trait449	CD24 on unsw mem	GCST90001772	ebi-a-GCST90001772
MFI	B cell	Bcells.trait450	CD24 on sw mem	GCST90001773	ebi-a-GCST90001773
MFI	B cell	Bcells.trait451	CD24 on transitional	GCST90001774	ebi-a-GCST90001774
MFI	B cell	Bcells.trait453	CD25 on B cell	GCST90001775	ebi-a-GCST90001775
MFI	B cell	Bcells.trait470	CD25 on CD20- CD38-	GCST90001776	ebi-a-GCST90001776
MFI	B cell	Bcells.trait471	CD25 on CD24+ CD27+	GCST90001777	ebi-a-GCST90001777
MFI	B cell	Bcells.trait490	CD25 on IgD+ CD24+	GCST90001778	ebi-a-GCST90001778
MFI	B cell	Bcells.trait491	CD25 on IgD+ CD24-	GCST90001779	ebi-a-GCST90001779
MFI	B cell	Bcells.trait492	CD25 on IgD+ CD38-	GCST90001780	ebi-a-GCST90001780
MFI	B cell	Bcells.trait493	CD25 on IgD+ CD38- naive	GCST90001781	ebi-a-GCST90001781
MFI	B cell	Bcells.trait494	CD25 on IgD+ CD38- unsw mem	GCST90001782	ebi-a-GCST90001782
MFI	B cell	Bcells.trait495	CD25 on IgD+ CD38br	GCST90001783	ebi-a-GCST90001783
MFI	B cell	Bcells.trait496	CD25 on IgD+ CD38dim	GCST90001784	ebi-a-GCST90001784
MFI	B cell	Bcells.trait500	CD25 on IgD- CD24-	GCST90001785	ebi-a-GCST90001785
MFI	B cell	Bcells.trait501	CD25 on IgD- CD27-	GCST90001786	ebi-a-GCST90001786
MFI	B cell	Bcells.trait502	CD25 on IgD- CD38-	GCST90001787	ebi-a-GCST90001787
MFI	B cell	Bcells.trait503	CD25 on IgD- CD38br	GCST90001788	ebi-a-GCST90001788
MFI	B cell	Bcells.trait504	CD25 on IgD- CD38dim	GCST90001789	ebi-a-GCST90001789
MFI	B cell	Bcells.trait506	CD25 on memory B cell	GCST90001790	ebi-a-GCST90001790
MFI	B cell	Bcells.trait508	CD25 on naive-mature B cell	GCST90001791	ebi-a-GCST90001791
MFI	B cell	Bcells.trait509	CD25 on unsw mem	GCST90001792	ebi-a-GCST90001792
MFI	B cell	Bcells.trait510	CD25 on sw mem	GCST90001793	ebi-a-GCST90001793
MFI	B cell	Bcells.trait511	CD25 on IgD+	GCST90001794	ebi-a-GCST90001794
MFI	B cell	Bcells.trait512	CD25 on transitional	GCST90001795	ebi-a-GCST90001795
MFI	B cell	Bcells.trait514	CD27 on CD20-	GCST90001796	ebi-a-GCST90001796
MFI	B cell	Bcells.trait536	CD27 on CD20- CD38-	GCST90001797	ebi-a-GCST90001797
MFI	B cell	Bcells.trait537	CD27 on CD24+ CD27+	GCST90001798	ebi-a-GCST90001798
MFI	B cell	Bcells.trait539	CD27 on T cell	GCST90001799	ebi-a-GCST90001799
MFI	B cell	Bcells.trait561	CD27 on IgD+ CD24+	GCST90001800	ebi-a-GCST90001800
MFI	B cell	Bcells.trait563	CD27 on IgD+ CD38- unsw mem	GCST90001801	ebi-a-GCST90001801
MFI	B cell	Bcells.trait565	CD27 on IgD- CD38-	GCST90001802	ebi-a-GCST90001802
MFI	B cell	Bcells.trait566	CD27 on IgD- CD38br	GCST90001803	ebi-a-GCST90001803
MFI	B cell	Bcells.trait567	CD27 on IgD- CD38dim	GCST90001804	ebi-a-GCST90001804
MFI	B cell	Bcells.trait570	CD27 on memory B cell	GCST90001805	ebi-a-GCST90001805
MFI	B cell	Bcells.trait571	CD27 on unsw mem	GCST90001806	ebi-a-GCST90001806
MFI	B cell	Bcells.trait572	CD27 on PB/PC	GCST90001807	ebi-a-GCST90001807
MFI	B cell	Bcells.trait574	CD27 on sw mem	GCST90001808	ebi-a-GCST90001808
MFI	B cell	Bcells.trait597	CD38 on CD20-	GCST90001809	ebi-a-GCST90001809
MFI	B cell	Bcells.trait619	CD38 on CD3- CD19-	GCST90001810	ebi-a-GCST90001810
MFI	B cell	Bcells.trait637	CD38 on IgD+ CD24-	GCST90001811	ebi-a-GCST90001811
MFI	B cell	Bcells.trait640	CD38 on IgD+ CD38br	GCST90001812	ebi-a-GCST90001812
MFI	B cell	Bcells.trait641	CD38 on IgD+ CD38dim	GCST90001813	ebi-a-GCST90001813
MFI	B cell	Bcells.trait643	CD38 on IgD- CD38br	GCST90001814	ebi-a-GCST90001814
MFI	B cell	Bcells.trait644	CD38 on IgD- CD38dim	GCST90001815	ebi-a-GCST90001815
MFI	B cell	Bcells.trait646	CD38 on naive-mature B cell	GCST90001816	ebi-a-GCST90001816
MFI	B cell	Bcells.trait647	CD38 on PB/PC	GCST90001817	ebi-a-GCST90001817
MFI	B cell	Bcells.trait649	CD38 on IgD+	GCST90001818	ebi-a-GCST90001818
MFI	B cell	Bcells.trait650	CD38 on transitional	GCST90001819	ebi-a-GCST90001819
MFI	B cell	Bcells.trait775	IgD on IgD+ CD24+	GCST90001820	ebi-a-GCST90001820
MFI	B cell	Bcells.trait776	IgD on IgD+ CD24-	GCST90001821	ebi-a-GCST90001821
MFI	B cell	Bcells.trait777	IgD on IgD+ CD38-	GCST90001822	ebi-a-GCST90001822
MFI	B cell	Bcells.trait779	IgD on IgD+ CD38- unsw mem	GCST90001823	ebi-a-GCST90001823
MFI	B cell	Bcells.trait780	IgD on IgD+ CD38br	GCST90001824	ebi-a-GCST90001824
MFI	B cell	Bcells.trait781	IgD on IgD+ CD38dim	GCST90001825	ebi-a-GCST90001825
MFI	B cell	Bcells.trait785	IgD on unsw mem	GCST90001826	ebi-a-GCST90001826
MFI	B cell	Bcells.trait786	IgD on IgD+	GCST90001827	ebi-a-GCST90001827
MFI	B cell	Bcells.trait787	IgD on transitional	GCST90001828	ebi-a-GCST90001828
MFI	B cell	Bcells.trait84	BAFF-R on B cell	GCST90001829	ebi-a-GCST90001829
MFI	B cell	Bcells.trait85	BAFF-R on CD20-	GCST90001830	ebi-a-GCST90001830
