# Supplementary material for: Exploring the causal relationship between B lymphocytes and Parkinson’s disease: a bidirectional, two-sample Mendelian randomization study
Source: Sci Rep. 2024 Feb 2;14:2783. doi: 10.1038/s41598-024-53287-7 (PMC10837417; doi:10.1038/s41598-024-53287-7)
Supplement: Supplementary file 2 — Supplementary Information 2. [file 41598_2024_53287_MOESM2_ESM.csv]

	chr.exposure	samplesize.exposure	pos.exposure	se.exposure	beta.exposure	pval.exposure	id.exposure	SNP	effect_allele.exposure	other_allele.exposure	eaf.exposure	exposure	mr_keep.exposure	pval_origin.exposure	data_source.exposure	R2	F
1	3	3656	44741083	0.07767	-0.3548	5.08E-06	ebi-a-GCST90001431	rs149701635	G	C	0.0263	|| id:ebi-a-GCST90001431	TRUE	reported	igd	0.006447304	23.65940914
2	3	3656	8847483	0.02849	-0.1352	2.16E-06	ebi-a-GCST90001431	rs35088452	A	C	0.7471	|| id:ebi-a-GCST90001431	TRUE	reported	igd	0.006907342	25.35933365
3	5	3656	114821667	0.04272	-0.199	3.30E-06	ebi-a-GCST90001431	rs6895553	C	T	0.0946	|| id:ebi-a-GCST90001431	TRUE	reported	igd	0.006783718	24.90236583
4	5	3656	136421498	0.1078	-0.5085	2.50E-06	ebi-a-GCST90001431	rs78009119	G	T	0.0137	|| id:ebi-a-GCST90001431	TRUE	reported	igd	0.006987817	25.65686552
5	5	3656	157655991	0.05762	-0.2682	3.36E-06	ebi-a-GCST90001431	rs77055472	A	T	0.0495	|| id:ebi-a-GCST90001431	TRUE	reported	igd	0.006768694	24.84683793
6	6	3656	130521070	0.03115	-0.1427	4.75E-06	ebi-a-GCST90001431	rs12197754	C	T	0.2014	|| id:ebi-a-GCST90001431	TRUE	reported	igd	0.006550383	24.04016985
7	7	3656	7871676	0.1364	0.6141	6.90E-06	ebi-a-GCST90001431	rs144625305	T	C	0.0086	|| id:ebi-a-GCST90001431	TRUE	reported	igd	0.00643066	23.5979371
8	10	3656	85447519	0.02784	0.1272	5.05E-06	ebi-a-GCST90001431	rs12763172	C	T	0.7213	|| id:ebi-a-GCST90001431	TRUE	reported	igd	0.006505147	23.87306398
9	11	3656	21411891	0.04126	0.1892	4.66E-06	ebi-a-GCST90001431	rs12146653	C	T	0.0964	|| id:ebi-a-GCST90001431	TRUE	reported	igd	0.006236279	22.88015921
10	12	3656	129349167	0.05194	-0.2515	1.34E-06	ebi-a-GCST90001431	rs12829274	G	A	0.0618	|| id:ebi-a-GCST90001431	TRUE	reported	igd	0.007334827	26.94038248
11	12	3656	69228178	0.03729	-0.1789	1.66E-06	ebi-a-GCST90001431	rs3730631	C	T	0.1288	|| id:ebi-a-GCST90001431	TRUE	reported	igd	0.007182645	26.37738332
12	13	3656	108993494	0.02663	0.1714	1.39E-10	ebi-a-GCST90001431	rs12874404	G	A	0.3256	|| id:ebi-a-GCST90001431	TRUE	reported	igd	0.012901898	47.65516043
13	13	3656	34506073	0.683	3.09	6.25E-06	ebi-a-GCST90001431	rs112782756	G	A	3.00E-04	|| id:ebi-a-GCST90001431	TRUE	reported	igd	0.005727141	21.00143552
14	13	3656	21566923	0.0357	-0.1589	8.77E-06	ebi-a-GCST90001431	rs2003291	T	C	0.1413	|| id:ebi-a-GCST90001431	TRUE	reported	igd	0.006127191	22.47746189
15	14	3656	96205838	0.058	0.3532	1.25E-09	ebi-a-GCST90001431	rs77762131	C	G	0.045	|| id:ebi-a-GCST90001431	TRUE	reported	igd	0.010722283	39.51715845
16	14	3656	94852219	0.09406	0.448	1.98E-06	ebi-a-GCST90001431	rs72706301	A	G	0.0179	|| id:ebi-a-GCST90001431	TRUE	reported	igd	0.007056588	25.91116449
17	14	3656	52536948	0.2156	-0.9621	8.36E-06	ebi-a-GCST90001431	rs149731447	T	C	0.0036	|| id:ebi-a-GCST90001431	TRUE	reported	igd	0.00664059	24.37344393
18	15	3656	44517689	0.09225	-0.4323	2.89E-06	ebi-a-GCST90001431	rs10444793	A	G	0.0181	|| id:ebi-a-GCST90001431	TRUE	reported	igd	0.006642725	24.38133543
19	17	3656	2728777	0.02418	-0.1135	2.77E-06	ebi-a-GCST90001431	rs28594458	G	C	0.4918	|| id:ebi-a-GCST90001431	TRUE	reported	igd	0.006439393	23.63018947
20	21	3656	41083050	0.09386	0.4662	7.14E-07	ebi-a-GCST90001431	rs62235484	A	G	0.0175	|| id:ebi-a-GCST90001431	TRUE	reported	igd	0.007473863	27.45489922
21	22	3656	45666517	0.06556	-0.3003	4.81E-06	ebi-a-GCST90001431	rs78007261	T	C	0.0379	|| id:ebi-a-GCST90001431	TRUE	reported	igd	0.00657658	24.13694799
22	1	3657	79464773	0.03696	0.1693	4.80E-06	ebi-a-GCST90001753	rs77463781	C	G	0.134	|| id:ebi-a-GCST90001753	TRUE	reported	igd	0.00665222	24.47668834
23	1	3657	185522944	0.08597	-0.3934	4.89E-06	ebi-a-GCST90001753	rs74435765	T	C	0.0217	|| id:ebi-a-GCST90001753	TRUE	reported	igd	0.006570985	24.17581008
24	2	3657	206552726	0.0616	0.3351	5.70E-08	ebi-a-GCST90001753	rs849532	G	A	0.9579	|| id:ebi-a-GCST90001753	TRUE	reported	igd	0.009056932	33.4056401
25	2	3657	149568729	0.0302	0.1442	1.86E-06	ebi-a-GCST90001753	rs10171238	T	C	0.7912	|| id:ebi-a-GCST90001753	TRUE	reported	igd	0.006870325	25.28475278
26	3	3657	119289916	0.0382	0.174	5.38E-06	ebi-a-GCST90001753	rs7617301	C	A	0.124	|| id:ebi-a-GCST90001753	TRUE	reported	igd	0.0065774	24.19956889
27	4	3657	43192979	0.04588	-0.2121	3.90E-06	ebi-a-GCST90001753	rs62299189	C	A	0.0804	|| id:ebi-a-GCST90001753	TRUE	reported	igd	0.006652216	24.47667369
28	4	3657	102780724	0.02524	-0.1237	9.87E-07	ebi-a-GCST90001753	rs4426778	A	G	0.4558	|| id:ebi-a-GCST90001753	TRUE	reported	igd	0.007591057	27.95754067
29	4	3657	139616732	0.05821	0.2667	4.78E-06	ebi-a-GCST90001753	rs78373541	G	A	0.0472	|| id:ebi-a-GCST90001753	TRUE	reported	igd	0.00639764	23.53393453
30	5	3657	105783715	0.3586	-1.601	8.24E-06	ebi-a-GCST90001753	rs73196454	A	G	0.001	|| id:ebi-a-GCST90001753	TRUE	reported	igd	0.005121276	18.81461715
31	5	3657	120594915	0.02545	-0.1152	6.17E-06	ebi-a-GCST90001753	rs13181744	C	T	0.4002	|| id:ebi-a-GCST90001753	TRUE	reported	igd	0.00637116	23.43590303
32	6	3657	31443323	0.02903	0.1358	3.00E-06	ebi-a-GCST90001753	rs12660382	T	C	0.3149	|| id:ebi-a-GCST90001753	TRUE	reported	igd	0.007957125	29.31656632
33	6	3657	90677176	0.02581	0.1147	9.14E-06	ebi-a-GCST90001753	rs6454789	T	C	0.6224	|| id:ebi-a-GCST90001753	TRUE	reported	igd	0.006183842	22.74257989
34	6	3657	15902888	0.03238	0.1526	2.52E-06	ebi-a-GCST90001753	rs7754613	T	C	0.8203	|| id:ebi-a-GCST90001753	TRUE	reported	igd	0.006865305	25.2661505
35	6	3657	31753526	0.03626	0.1933	1.03E-07	ebi-a-GCST90001753	rs11751198	A	G	0.1839	|| id:ebi-a-GCST90001753	TRUE	reported	igd	0.011215504	41.45763696
36	6	3657	32633970	0.02875	0.1709	3.02E-09	ebi-a-GCST90001753	rs35567463	A	C	0.3506	|| id:ebi-a-GCST90001753	TRUE	reported	igd	0.013299592	49.26521593
37	8	3657	78679087	0.03173	-0.1404	9.94E-06	ebi-a-GCST90001753	rs35485457	T	G	0.1962	|| id:ebi-a-GCST90001753	TRUE	reported	igd	0.006217434	22.86689639
38	8	3657	132476096	0.06719	-0.3034	6.50E-06	ebi-a-GCST90001753	rs117961939	T	C	0.0347	|| id:ebi-a-GCST90001753	TRUE	reported	igd	0.006166702	22.67914967
39	8	3657	92858976	0.02554	0.1146	7.40E-06	ebi-a-GCST90001753	rs1838178	G	A	0.4009	|| id:ebi-a-GCST90001753	TRUE	reported	igd	0.006308623	23.20440662
40	10	3657	26831337	0.03657	-0.1629	8.70E-06	ebi-a-GCST90001753	rs787045	C	G	0.1298	|| id:ebi-a-GCST90001753	TRUE	reported	igd	0.005994679	22.04269075
41	11	3657	18601510	0.1929	0.9074	2.65E-06	ebi-a-GCST90001753	rs61884722	C	T	0.0041	|| id:ebi-a-GCST90001753	TRUE	reported	igd	0.006723991	24.74255647
42	11	3657	60157281	0.04132	-0.1865	6.55E-06	ebi-a-GCST90001753	rs78287249	T	G	0.0971	|| id:ebi-a-GCST90001753	TRUE	reported	igd	0.00609883	22.42800945
43	12	3657	32330242	0.07414	-0.3389	5.03E-06	ebi-a-GCST90001753	rs11051833	T	C	0.0286	|| id:ebi-a-GCST90001753	TRUE	reported	igd	0.006381713	23.47497136
44	16	3657	17014673	0.03813	-0.1691	9.53E-06	ebi-a-GCST90001753	rs1453509	A	C	0.1183	|| id:ebi-a-GCST90001753	TRUE	reported	igd	0.00596517	21.93353215
45	16	3657	3996282	0.02835	-0.1293	5.30E-06	ebi-a-GCST90001753	rs17136624	A	G	0.2546	|| id:ebi-a-GCST90001753	TRUE	reported	igd	0.006345631	23.34139823
46	17	3657	30608982	0.3908	1.747	8.09E-06	ebi-a-GCST90001753	rs139713744	T	C	0.001	|| id:ebi-a-GCST90001753	TRUE	reported	igd	0.006097914	22.424619
47	17	3657	21246554	0.3259	1.484	5.45E-06	ebi-a-GCST90001753	rs542436617	A	G	0.0014	|| id:ebi-a-GCST90001753	TRUE	reported	igd	0.006157684	22.64578042
48	18	3657	352095	0.04625	-0.2077	7.34E-06	ebi-a-GCST90001753	rs13381717	T	A	0.0774	|| id:ebi-a-GCST90001753	TRUE	reported	igd	0.006161088	22.65837625
49	19	3657	49847916	0.02941	-0.196	3.03E-11	ebi-a-GCST90001753	rs30006	C	T	0.2335	|| id:ebi-a-GCST90001753	TRUE	reported	igd	0.013751218	50.9614861
50	19	3657	50940778	0.04254	0.2019	2.15E-06	ebi-a-GCST90001753	rs61731791	T	C	0.0972	|| id:ebi-a-GCST90001753	TRUE	reported	igd	0.00715419	26.33698296
51	1	3656	194997589	0.03281	-0.1554	2.27E-06	ebi-a-GCST90001811	rs12032479	T	C	0.1797	|| id:ebi-a-GCST90001811	TRUE	reported	igd	0.007119554	26.20139406
52	3	3656	128075585	0.2077	0.9983	1.60E-06	ebi-a-GCST90001811	rs142962704	T	C	0.0034	|| id:ebi-a-GCST90001811	TRUE	reported	igd	0.006753858	24.84640695
53	3	3656	14288322	0.08781	0.3949	7.10E-06	ebi-a-GCST90001811	rs79300919	A	G	0.0211	|| id:ebi-a-GCST90001811	TRUE	reported	igd	0.006442064	23.69192742
54	4	3656	14029370	0.07317	-0.3492	1.89E-06	ebi-a-GCST90001811	rs572542	T	C	0.0289	|| id:ebi-a-GCST90001811	TRUE	reported	igd	0.006844477	25.18207677
55	4	3656	15915069	0.08987	-0.7826	4.58E-18	ebi-a-GCST90001811	rs76112278	A	G	0.0194	|| id:ebi-a-GCST90001811	TRUE	reported	igd	0.023302542	87.17898078
56	4	3656	157437839	0.0697	0.3099	8.99E-06	ebi-a-GCST90001811	rs28393044	G	C	0.0334	|| id:ebi-a-GCST90001811	TRUE	reported	igd	0.006201067	22.80008271
57	4	3656	15956227	0.1209	-0.6992	7.97E-09	ebi-a-GCST90001811	rs115062208	G	A	0.0115	|| id:ebi-a-GCST90001811	TRUE	reported	igd	0.011114946	41.07050839
58	4	3656	15037408	0.06977	-0.3606	2.48E-07	ebi-a-GCST90001811	rs76354299	A	G	0.0321	|| id:ebi-a-GCST90001811	TRUE	reported	igd	0.008080104	29.76520681
59	5	3656	91363908	0.03492	-0.1644	2.60E-06	ebi-a-GCST90001811	rs6895789	T	C	0.1533	|| id:ebi-a-GCST90001811	TRUE	reported	igd	0.007016255	25.81854359
60	6	3656	30228721	0.02723	0.1331	1.05E-06	ebi-a-GCST90001811	rs2516708	A	G	0.5252	|| id:ebi-a-GCST90001811	TRUE	reported	igd	0.008835305	32.57198702
61	7	3656	3020375	0.02471	-0.1139	4.21E-06	ebi-a-GCST90001811	rs1878808	T	C	0.4721	|| id:ebi-a-GCST90001811	TRUE	reported	igd	0.006466408	23.78203938
62	9	3656	15034791	0.1087	-0.4872	7.54E-06	ebi-a-GCST90001811	rs72715691	T	A	0.0131	|| id:ebi-a-GCST90001811	TRUE	reported	igd	0.006137465	22.56478619
63	11	3656	8825966	0.02525	0.1233	1.09E-06	ebi-a-GCST90001811	rs11042077	A	G	0.4943	|| id:ebi-a-GCST90001811	TRUE	reported	igd	0.007600457	27.98476733
64	13	3656	72594895	0.02975	0.1395	2.83E-06	ebi-a-GCST90001811	rs9599916	G	A	0.2291	|| id:ebi-a-GCST90001811	TRUE	reported	igd	0.006873874	25.29098137
65	14	3656	38174359	0.02533	0.1195	2.45E-06	ebi-a-GCST90001811	rs17179337	G	A	0.4724	|| id:ebi-a-GCST90001811	TRUE	reported	igd	0.007118369	26.19699933
66	14	3656	87885710	0.1213	-0.537	9.86E-06	ebi-a-GCST90001811	rs147970068	T	G	0.0107	|| id:ebi-a-GCST90001811	TRUE	reported	igd	0.006105066	22.4449385
67	20	3656	12142943	0.1624	-0.7342	6.35E-06	ebi-a-GCST90001811	rs78111008	C	T	0.0063	|| id:ebi-a-GCST90001811	TRUE	reported	igd	0.006749236	24.82928596
68	1	3655	161479745	0.0255	-0.1301	3.58E-07	ebi-a-GCST90001817	rs1801274	G	A	0.3253	|| id:ebi-a-GCST90001817	TRUE	reported	igd	0.007429838	27.34436352
69	2	3655	34922080	0.03548	-0.1618	5.24E-06	ebi-a-GCST90001817	rs112012521	T	C	0.1289	|| id:ebi-a-GCST90001817	TRUE	reported	igd	0.005879061	21.60321621
70	2	3655	171318563	0.08848	0.4112	3.48E-06	ebi-a-GCST90001817	rs72878268	G	A	0.0201	|| id:ebi-a-GCST90001817	TRUE	reported	igd	0.00666061	24.49435668
71	3	3655	139044466	0.02436	-0.1162	1.91E-06	ebi-a-GCST90001817	rs9826331	C	G	0.4669	|| id:ebi-a-GCST90001817	TRUE	reported	igd	0.006721633	24.72028672
72	3	3655	67287001	0.03983	-0.1849	3.55E-06	ebi-a-GCST90001817	rs7617631	G	A	0.1036	|| id:ebi-a-GCST90001817	TRUE	reported	igd	0.006349879	23.34434019
73	4	3655	182981534	0.02509	-0.1144	5.25E-06	ebi-a-GCST90001817	rs335080	C	T	0.3648	|| id:ebi-a-GCST90001817	TRUE	reported	igd	0.006065231	22.2914928
74	4	3655	58491837	0.047	-0.208	9.95E-06	ebi-a-GCST90001817	rs55985999	A	G	0.0713	|| id:ebi-a-GCST90001817	TRUE	reported	igd	0.005729565	21.0507119
75	9	3655	6997867	0.02899	0.131	6.37E-06	ebi-a-GCST90001817	rs818892	G	C	0.7811	|| id:ebi-a-GCST90001817	TRUE	reported	igd	0.005868471	21.56407388
76	9	3655	106896351	0.04583	0.2334	3.68E-07	ebi-a-GCST90001817	rs10991116	A	G	0.0728	|| id:ebi-a-GCST90001817	TRUE	reported	igd	0.007354218	27.06399298
77	10	3655	4823794	0.02525	0.1194	2.34E-06	ebi-a-GCST90001817	rs9423546	A	C	0.3438	|| id:ebi-a-GCST90001817	TRUE	reported	igd	0.006432514	23.65010368
78	10	3655	61489710	0.02379	0.1176	8.06E-07	ebi-a-GCST90001817	rs2671612	G	A	0.4684	|| id:ebi-a-GCST90001817	TRUE	reported	igd	0.00688726	25.33364129
79	13	3655	26808803	0.02797	-0.1247	8.56E-06	ebi-a-GCST90001817	rs1975261	C	G	0.2434	|| id:ebi-a-GCST90001817	TRUE	reported	igd	0.005727298	21.04233692
80	14	3655	95092885	0.1521	0.6854	6.80E-06	ebi-a-GCST90001817	rs141081775	T	C	0.0064	|| id:ebi-a-GCST90001817	TRUE	reported	igd	0.005974613	21.95644117
81	17	3655	50682160	0.132	-0.6013	5.41E-06	ebi-a-GCST90001817	rs17621486	T	C	0.0085	|| id:ebi-a-GCST90001817	TRUE	reported	igd	0.006094303	22.39899537
82	17	3655	76279427	0.02441	-0.1102	6.55E-06	ebi-a-GCST90001817	rs4789573	G	A	0.5733	|| id:ebi-a-GCST90001817	TRUE	reported	igd	0.005941523	21.83411072
83	20	3655	57093605	0.02344	-0.1256	8.86E-08	ebi-a-GCST90001817	rs35436350	T	C	0.4919	|| id:ebi-a-GCST90001817	TRUE	reported	igd	0.00788561	29.03509259
84	1	3648	7928759	0.02904	-0.1359	2.97E-06	ebi-a-GCST90001830	rs2066978	C	T	0.2234	|| id:ebi-a-GCST90001830	TRUE	reported	igd	0.006408398	23.51571652
85	2	3648	183179545	0.02901	0.1457	5.34E-07	ebi-a-GCST90001830	rs35368132	C	T	0.7767	|| id:ebi-a-GCST90001830	TRUE	reported	igd	0.007363616	27.04690664
86	4	3648	162422182	0.03688	-0.1896	2.87E-07	ebi-a-GCST90001830	rs72683736	A	C	0.1201	|| id:ebi-a-GCST90001830	TRUE	reported	igd	0.007597715	27.91334578
87	6	3648	155520414	0.2298	-1.065	3.73E-06	ebi-a-GCST90001830	rs57396181	C	G	0.0027	|| id:ebi-a-GCST90001830	TRUE	reported	igd	0.006108278	22.40765376
88	8	3648	61322563	0.03312	-0.1496	6.47E-06	ebi-a-GCST90001830	rs7826226	C	A	0.1539	|| id:ebi-a-GCST90001830	TRUE	reported	igd	0.005828456	21.37513339
89	8	3648	127988956	0.04553	0.2038	7.85E-06	ebi-a-GCST90001830	rs79373846	A	T	0.0776	|| id:ebi-a-GCST90001830	TRUE	reported	igd	0.005945924	21.8085115
90	11	3648	3574110	0.1335	0.6685	5.76E-07	ebi-a-GCST90001830	rs182211529	T	C	0.0084	|| id:ebi-a-GCST90001830	TRUE	reported	igd	0.007444724	27.34705633
91	13	3648	61781933	0.09328	-0.4347	3.28E-06	ebi-a-GCST90001830	rs140785480	C	A	0.0193	|| id:ebi-a-GCST90001830	TRUE	reported	igd	0.007153239	26.26861658
92	13	3648	62765406	0.1429	-0.6925	1.32E-06	ebi-a-GCST90001830	rs145320860	A	G	0.0077	|| id:ebi-a-GCST90001830	TRUE	reported	igd	0.0073283	26.91623376
93	14	3648	100063947	0.09356	-0.4227	6.43E-06	ebi-a-GCST90001830	rs73346463	T	G	0.0171	|| id:ebi-a-GCST90001830	TRUE	reported	igd	0.006006202	22.03093487
94	17	3648	53123747	0.1098	-0.4942	7.02E-06	ebi-a-GCST90001830	rs142808203	A	C	0.013	|| id:ebi-a-GCST90001830	TRUE	reported	igd	0.006267524	22.99551624
95	22	3648	42321591	0.0399	-0.4215	1.03E-25	ebi-a-GCST90001830	rs5996087	G	A	0.0998	|| id:ebi-a-GCST90001830	TRUE	reported	igd	0.031922339	120.2267671
96	22	3648	42270864	0.05351	-0.2588	1.37E-06	ebi-a-GCST90001830	rs149192849	C	T	0.0537	|| id:ebi-a-GCST90001830	TRUE	reported	igd	0.006807093	24.98876083
97	22	3648	41305796	0.05617	-0.258	4.53E-06	ebi-a-GCST90001830	rs191405504	T	A	0.0533	|| id:ebi-a-GCST90001830	TRUE	reported	igd	0.00671752	24.65771809
