# Supplementary material for: Exploring the causal relationship between B lymphocytes and Parkinson’s disease: a bidirectional, two-sample Mendelian randomization study
Source: Sci Rep. 2024 Feb 2;14:2783. doi: 10.1038/s41598-024-53287-7 (PMC10837417; doi:10.1038/s41598-024-53287-7)
Supplement: Supplementary file 3 — Supplementary Information 3. [file 41598_2024_53287_MOESM3_ESM.csv]

	id.exposure	id.outcome	outcome	exposure	method	nsnp	b	se	pval	lo_ci	up_ci	or	or_lci95	or_uci95
1	ieu-b-7	ebi-a-GCST90001431	IgD+ CD38- B cell %lymphocyte || id:ebi-a-GCST90001431	Parkinson's disease || id:ieu-b-7	MR Egger	21	-0.128402782	0.148629529	0.398411772	-0.419716659	0.162911095	0.879499061	0.657233014	1.17693205
2	ieu-b-7	ebi-a-GCST90001431	IgD+ CD38- B cell %lymphocyte || id:ebi-a-GCST90001431	Parkinson's disease || id:ieu-b-7	Weighted median	21	-0.050717267	0.0657364	0.44039589	-0.179560612	0.078126077	0.950547383	0.8356373	1.081258972
3	ieu-b-7	ebi-a-GCST90001431	IgD+ CD38- B cell %lymphocyte || id:ebi-a-GCST90001431	Parkinson's disease || id:ieu-b-7	Inverse variance weighted	21	-0.05798684	0.051308144	0.258405301	-0.158550803	0.042577123	0.943662366	0.853379609	1.043496531
6	ieu-b-7	ebi-a-GCST90001753	CD20 on IgD- CD24- B cell || id:ebi-a-GCST90001753	Parkinson's disease || id:ieu-b-7	MR Egger	21	0.058109376	0.125467264	0.648522368	-0.187806461	0.304025213	1.05983091	0.828775092	1.355303227
7	ieu-b-7	ebi-a-GCST90001753	CD20 on IgD- CD24- B cell || id:ebi-a-GCST90001753	Parkinson's disease || id:ieu-b-7	Weighted median	21	-0.024872033	0.063111157	0.693508075	-0.1485699	0.098825834	0.975434727	0.861939755	1.103874026
8	ieu-b-7	ebi-a-GCST90001753	CD20 on IgD- CD24- B cell || id:ebi-a-GCST90001753	Parkinson's disease || id:ieu-b-7	Inverse variance weighted	21	-0.046838593	0.043741468	0.284257011	-0.132571871	0.038894684	0.954241406	0.875839984	1.039660985
11	ieu-b-7	ebi-a-GCST90001811	CD38 on IgD+ CD24- B cell || id:ebi-a-GCST90001811	Parkinson's disease || id:ieu-b-7	MR Egger	21	0.081481531	0.146817705	0.585380514	-0.206281171	0.369244234	1.084893181	0.813604282	1.446640879
12	ieu-b-7	ebi-a-GCST90001811	CD38 on IgD+ CD24- B cell || id:ebi-a-GCST90001811	Parkinson's disease || id:ieu-b-7	Weighted median	21	0.03567252	0.062724537	0.569548099	-0.087267571	0.158612612	1.036316418	0.916431852	1.171883885
13	ieu-b-7	ebi-a-GCST90001811	CD38 on IgD+ CD24- B cell || id:ebi-a-GCST90001811	Parkinson's disease || id:ieu-b-7	Inverse variance weighted	21	0.015606799	0.050418393	0.756906421	-0.083213252	0.11442685	1.015729221	0.920154902	1.12123062
16	ieu-b-7	ebi-a-GCST90001817	CD38 on Plasma Blast-Plasma Cell || id:ebi-a-GCST90001817	Parkinson's disease || id:ieu-b-7	MR Egger	21	-0.026269954	0.131702915	0.844019183	-0.284407667	0.23186776	0.9740721	0.752459829	1.260952969
17	ieu-b-7	ebi-a-GCST90001817	CD38 on Plasma Blast-Plasma Cell || id:ebi-a-GCST90001817	Parkinson's disease || id:ieu-b-7	Weighted median	21	0.02047181	0.05842023	0.726021043	-0.094031841	0.134975461	1.020682795	0.910253778	1.144508699
18	ieu-b-7	ebi-a-GCST90001817	CD38 on Plasma Blast-Plasma Cell || id:ebi-a-GCST90001817	Parkinson's disease || id:ieu-b-7	Inverse variance weighted	21	0.008844024	0.044902675	0.843858957	-0.079165218	0.096853266	1.008883248	0.923887269	1.101698705
21	ieu-b-7	ebi-a-GCST90001830	BAFF-R on CD20- B cell || id:ebi-a-GCST90001830	Parkinson's disease || id:ieu-b-7	MR Egger	19	0.047521703	0.137039597	0.733016895	-0.221075907	0.316119313	1.04866896	0.801655827	1.371793919
22	ieu-b-7	ebi-a-GCST90001830	BAFF-R on CD20- B cell || id:ebi-a-GCST90001830	Parkinson's disease || id:ieu-b-7	Weighted median	19	0.016649629	0.06843077	0.807768218	-0.117474679	0.150773937	1.016789007	0.889163026	1.162733778
23	ieu-b-7	ebi-a-GCST90001830	BAFF-R on CD20- B cell || id:ebi-a-GCST90001830	Parkinson's disease || id:ieu-b-7	Inverse variance weighted	19	0.085085621	0.047926187	0.075840578	-0.008849705	0.179020947	1.088810288	0.991189338	1.196045798
