# Supplementary material for: Exploring the causal relationship between B lymphocytes and Parkinson’s disease: a bidirectional, two-sample Mendelian randomization study
Source: Sci Rep. 2024 Feb 2;14:2783. doi: 10.1038/s41598-024-53287-7 (PMC10837417; doi:10.1038/s41598-024-53287-7)
Supplement: Supplementary file 4 — Supplementary Information 4. [file 41598_2024_53287_MOESM4_ESM.xlsx]

## Sheet: Sheet1
id.exposure	id.outcome	outcome	exposure	method	Q	Q_df	Q_pval
ebi-a-GCST90001431	ieu-b-7	Parkinson's disease || id:ieu-b-7	|| id:ebi-a-GCST90001431	MR Egger	10.4267	18	0.917087
ebi-a-GCST90001431	ieu-b-7	Parkinson's disease || id:ieu-b-7	|| id:ebi-a-GCST90001431	Inverse variance weighted	12.68	19	0.85454
ebi-a-GCST90001753	ieu-b-7	Parkinson's disease || id:ieu-b-7	|| id:ebi-a-GCST90001753	MR Egger	20.6674	24	0.658258
ebi-a-GCST90001753	ieu-b-7	Parkinson's disease || id:ieu-b-7	|| id:ebi-a-GCST90001753	Inverse variance weighted	20.7654	25	0.705618
ebi-a-GCST90001811	ieu-b-7	Parkinson's disease || id:ieu-b-7	|| id:ebi-a-GCST90001811	MR Egger	17.8233	15	0.272068
ebi-a-GCST90001811	ieu-b-7	Parkinson's disease || id:ieu-b-7	|| id:ebi-a-GCST90001811	Inverse variance weighted	18.4573	16	0.297806
ebi-a-GCST90001817	ieu-b-7	Parkinson's disease || id:ieu-b-7	|| id:ebi-a-GCST90001817	MR Egger	16.6464	12	0.16339
ebi-a-GCST90001817	ieu-b-7	Parkinson's disease || id:ieu-b-7	|| id:ebi-a-GCST90001817	Inverse variance weighted	16.7028	13	0.213248
ebi-a-GCST90001830	ieu-b-7	Parkinson's disease || id:ieu-b-7	|| id:ebi-a-GCST90001830	MR Egger	11.9608	12	0.448831
ebi-a-GCST90001830	ieu-b-7	Parkinson's disease || id:ieu-b-7	|| id:ebi-a-GCST90001830	Inverse variance weighted	13.7869	13	0.389021
