# Supplementary material for: Exploring the causal relationship between B lymphocytes and Parkinson’s disease: a bidirectional, two-sample Mendelian randomization study
Source: Sci Rep. 2024 Feb 2;14:2783. doi: 10.1038/s41598-024-53287-7 (PMC10837417; doi:10.1038/s41598-024-53287-7)
Supplement: Supplementary file 5 — Supplementary Information 5. [file 41598_2024_53287_MOESM5_ESM.xlsx]

## Sheet: presso
Exposure	Outcome	Method	P-Value
ebi-a-GCST90001431	ieu-b-7	MR-PRESSO	0.865
ebi-a-GCST90001753	ieu-b-7	MR-PRESSO	0.718
ebi-a-GCST90001811	ieu-b-7	MR-PRESSO	0.329
ebi-a-GCST90001817	ieu-b-7	MR-PRESSO	0.198
ebi-a-GCST90001830	ieu-b-7	MR-PRESSO	0.325

## Sheet: MR EGGER
Exposure	Outcome	Method	Egger_Intercept	SE	P-Value
ebi-a-GCST90001431	ieu-b-7	MR-Egger	0.0183393	0.012217	0.15066
ebi-a-GCST90001753	ieu-b-7	MR-Egger	-0.0030214	0.00965503	0.757033
ebi-a-GCST90001811	ieu-b-7	MR-Egger	0.0110401	0.0151142	0.476371
ebi-a-GCST90001817	ieu-b-7	MR-Egger	-0.00434479	0.0215454	0.843562
ebi-a-GCST90001830	ieu-b-7	MR-Egger	0.025263	0.0186949	0.201517
